# Supplementary material for: Identification of Estrogen Receptor-Related Receptor Gamma as a Direct Transcriptional Target of Angiogenin
Source: PLoS One. 2013 Aug 15;8(8):e71487. doi: 10.1371/journal.pone.0071487 (PMC3744552; doi:10.1371/journal.pone.0071487)
Supplement: Table S1 — Information of primers used in this study. (XLS) [file pone.0071487.s006.xls]

## Sheet: Sheet1
Gene	Forward primer (5’-3’)	Reverse primer (5’-3’)
ABSE1	ATGTCACAAATGCCAGAG	TGAAACCCTTTACCCTTA
ABSE2	GTTTCAACGAGAAGGGTG	GATAAATCAAATTCAGTGCC
ERRγ coding region	AATTTTGATCCTTGGTGT	TTTGGACTGGTCTTCGTC
GAPDH promoter	TACTAGCGGTTTTACGGGCG	TCGAACAGGAGGAGCAGAGAGCGA
GAPDH coding region	CCATCACCATCTTCCAGGAG	CCTGCTTCACCACCTTCTTG
ABSE+	CCGAGCTCGAATCCATGTAAAATTTG	CCCAAGCTTCCAATTGCTTTTTTTGAAAAG
ABSE-	CCGAGCTCCCAATTGCTTTTTTTGAAAAG	CCCAAGCTTGAATCCATGTAAAATTTG
p21 RT-qPCR	TGCCGAAGTCAGTTCCTTGT	CATTAGCGCATCACAGTCGC
p27 RT-qPCR	TCCGGCTAACTCTGAGGACA	AGAAGAATCGTCGGTTGCAGG
p21 promoter	GAAATGTGTCCAGCGCACC	AAGGAACTGACTTCGGCAGC
p27 promoter	TAAGTGCCGCGTCTACTCCT	CCAGAAGTTTCTGCCATCCCT
ERRγ RT-qPCR	AATTTTGATCCTTGGTGT	TTTGGACTGGTCTTCGTC
